# Supplementary material for: Expression Profiles and Biomarker Potential of Long Non-Coding RNAs H19, NEAT1, MALAT1 and HOTAIR in Locally Advanced Rectal Cancer Patients
Source: Int J Mol Sci. 2026 Feb 9;27(4):1672. doi: 10.3390/ijms27041672 (PMC12940164; doi:10.3390/ijms27041672)
Supplement: Supplementary file 1 [file ijms-27-01672-s001.zip]

Archive with 1 entries (1 files):
- ijms-4062981-supplementary.pdf
